# Supplementary material for: COVID-19 Aftermath: Exploring the Mental Health Emergency among Students at a Northern Italian University
Source: Int J Environ Res Public Health. 2022 Jul 14;19(14):8587. doi: 10.3390/ijerph19148587 (PMC9318913; doi:10.3390/ijerph19148587)
Supplement: Supplementary file 1 [file ijerph-19-08587-s001.zip]

Archive with 1 entries (1 files):
- ijerph-1763019-supplementary.pdf
